# Supplementary material for: Noninvasive Cell Population Profiling of Normal and Dysplastic Cervical Biofluids by Multicolor Flow Cytometry as a Promising Tool for Companion Diagnostics
Source: Cancers (Basel). 2025 Oct 15;17(20):3328. doi: 10.3390/cancers17203328 (PMC12562902; doi:10.3390/cancers17203328)
Supplement: Supplementary file 1 [file cancers-17-03328-s001.zip]

Archive with 1 entries (1 files):
- cancers-3880774-supplementary.pdf
